# Supplementary material for: Integrating interferon-gamma release assay testing into provision of tuberculosis preventive therapy is feasible in a tuberculosis high burden resource-limited setting: A mixed methods study
Source: PLOS Glob Public Health. 2022 Jul 6;2(7):e0000197. doi: 10.1371/journal.pgph.0000197 (PMC10022101; doi:10.1371/journal.pgph.0000197)
Supplement: S1 Data — (XLSX) [file pgph.0000197.s001.xlsx]

## Sheet: Sheet1
site_id	site_type	tbindex_id	participant_id	ageofcontact	igra_pos	gender	agegrp	educ	employment	smk_status	smk_never	livewithsmoker	hivstatus	tw_tbindex	prox2index	reln_w_index	enroldate	ls_indexdate	t_lastlived_c	bcgscar	ncontacts	pickone_idx	igra_exp	prox2index2	tw_tbindex2
1	Urban	1	1	29	1	Male	25_44	Post-primary	Business	Never smoker	1	Yes	Unknown	Everyday, >=50% of the day	Sleeps in a different room, same house	Parent/Sibling	2020-02-27	2020-02-27	0	Yes	10	1	1	Sleeps in a different room, same house	Everyday
1	Urban	1	2	28	1	Female	25_44	Post-primary	None	Never smoker	1	No	Unknown	Everyday,<50% of the day	Sleeps in a different house	Others	2020-02-27	2020-02-27	0	No	10	0	1	Sleeps in a different house	Everyday
1	Urban	1	3	51	1	Female	45+	Primary	None	Never smoker	1	Yes	Unknown	Everyday,<50% of the day	Sleeps in the same bed	Parent/Sibling	2020-02-27	2020-02-27	0	Yes	10	0	1	Sleeps in same room	Everyday
1	Urban	1	4	27	1	Male	25_44	Post-primary	Formal employment	Never smoker	1	Yes	Unknown	Everyday,<50% of the day	Sleeps in a different house	Parent/Sibling	2020-02-27	2020-02-27	0	Yes	10	0	1	Sleeps in a different house	Everyday
1	Urban	1	5	11	0	Female	5_14	None	None	Never smoker	1	No	Unknown	Everyday,<50% of the day	Sleeps in a different house	Parent/Sibling	2020-02-27	2020-02-27	0	Yes	10	0	1	Sleeps in a different house	Everyday
1	Urban	1	6	30	0	Female	25_44	None	None	Never smoker	1	No	Unknown	Everyday,<50% of the day	Sleeps in the same bed	Spouse	2020-02-27	2020-02-27	0	Yes	10	0	1	Sleeps in same room	Everyday
1	Urban	2	7	40	1	Female	25_44	None	Agriculture	Never smoker	1	No	Unknown	Everyday,<50% of the day	Sleeps in a different room, same house	Parent/Sibling	2020-02-27	2020-02-27	0	No	3	0	1	Sleeps in a different room, same house	Everyday
1	Urban	2	8	9	1	Male	5_14	None	None	Never smoker	1	No	Unknown	Everyday,<50% of the day	Sleeps in a different room, same house	Others	2020-02-27	2020-02-27	0	Yes	3	0	1	Sleeps in a different room, same house	Everyday
1	Urban	5	9	44	1	Female	25_44	None	None	Never smoker	1	No	Unknown	Everyday, >=50% of the day	Sleeps in a different room, same house	Parent/Sibling	2020-02-28	2020-02-28	0	Yes	1	1	1	Sleeps in a different room, same house	Everyday
1	Urban	11	10	17	1	Female	15_24	Primary	None	Never smoker	1	No	Unknown	Everyday,<50% of the day	Sleeps in a different house	Others	2020-03-04			Yes	10	0	1	Sleeps in a different house	Everyday
1	Urban	11	11	20	0	Male	15_24	Post-primary	None	Never smoker	1	No	Unknown	Everyday,<50% of the day	Sleeps in the same bed	Parent/Sibling	2020-03-04			Yes	10	0	1	Sleeps in same room	Everyday
1	Urban	11	12	32	0	Male	25_44	Post-primary	Business	Never smoker	1	No	Unknown	Everyday, >=50% of the day	Sleeps in a different house	Others	2020-03-05			Yes	10	0	1	Sleeps in a different house	Everyday
1	Urban	11	13	31	0	Male	25_44	Post-primary	Business	Never smoker	1	No	Unknown	Everyday, >=50% of the day	Sleeps in a different house	Others	2020-03-05			Yes	10	0	1	Sleeps in a different house	Everyday
1	Urban	11	14	26	0	Male	25_44	Post-primary	Business	Never smoker	1	No	Unknown	Everyday,<50% of the day	Sleeps in a different house	Others	2020-03-05			Yes	10	0	1	Sleeps in a different house	Everyday
1	Urban	11	15	35	0	Male	25_44	Post-primary	Business	Never smoker	1	No	Unknown	Everyday, >=50% of the day	Sleeps in a different house	Others	2020-03-05			Yes	10	0	1	Sleeps in a different house	Everyday
1	Urban	11	16	23	0	Male	15_24	Post-primary	Business	Never smoker	1	No	Unknown	Everyday,<50% of the day	Sleeps in a different house	Others	2020-03-05			Yes	10	0	1	Sleeps in a different house	Everyday
1	Urban	11	17	34	0	Male	25_44	None	Business	Never smoker	1	No	Unknown	Everyday,<50% of the day	Sleeps in a different house	Others	2020-03-05			Yes	10	1	1	Sleeps in a different house	Everyday
1	Urban	12	18	89	0	Female	45+	Post-primary	None	Never smoker	1	No	Unknown	Everyday,<50% of the day	Sleeps in a different room, same house	Others	2020-02-28	2020-02-28	0	Yes	7	0	1	Sleeps in a different room, same house	Everyday
1	Urban	12	19	6	1	Male	5_14	None	None	Never smoker	1	No	Unknown	Everyday,<50% of the day	Sleeps in a different room, same house	Parent/Sibling	2020-02-28	2020-02-28	0	Yes	7	1	1	Sleeps in a different room, same house	Everyday
1	Urban	12	20	35	0	Female	25_44	Primary	Casual labourer	Never smoker	1	No	Unknown	Everyday, >=50% of the day	Sleeps in a different room, same house	Parent/Sibling	2020-02-28	2020-02-28	0	Yes	7	0	1	Sleeps in a different room, same house	Everyday
1	Urban	12	21	18	0	Male	15_24	Post-primary	None	Never smoker	1	No	Unknown	Everyday,<50% of the day	Sleeps in a different house	Others	2020-02-28	2020-02-28	0	Yes	7	0	1	Sleeps in a different house	Everyday
1	Urban	12	22	18	0	Female	15_24	Post-primary	None	Never smoker	1	No	Unknown	Everyday,<50% of the day	Sleeps in a different house	Parent/Sibling	2020-02-28	2020-02-28	0	Yes	7	0	1	Sleeps in a different house	Everyday
1	Urban	12	23	19	1	Female	15_24	Primary	Casual labourer	Never smoker	1	No	Unknown	Everyday,<50% of the day	Sleeps in a different house	Others	2020-02-28	2020-02-28	0	Yes	7	0	1	Sleeps in a different house	Everyday
1	Urban	12	24	36	0	Female	25_44	Post-primary	Business	Never smoker	1	No	Unknown	Everyday, >=50% of the day	Sleeps in a different house	Parent/Sibling	2020-02-28	2020-02-28	0	Yes	7	0	1	Sleeps in a different house	Everyday
1	Urban	13	25	30	0	Female	25_44	Post-primary	None	Never smoker	1	No	Unknown	Everyday,<50% of the day	Sleeps in a different house	Others	2020-03-05			Yes	8	0	1	Sleeps in a different house	Everyday
1	Urban	13	26	17	0	Female	15_24	Primary	None	Never smoker	1	No	Unknown	Everyday,<50% of the day	Sleeps in a different house	Parent/Sibling	2020-03-05			Yes	8	0	1	Sleeps in a different house	Everyday
1	Urban	13	27	19	1	Male	15_24	Post-primary	None	Never smoker	1	No	Unknown	Everyday,<50% of the day	Sleeps in different bed but same room	Others	2020-03-05			No	8	0	1	Sleeps in same room	Everyday
1	Urban	13	28	6	0	Male	5_14	None	None	Never smoker	1	No	Unknown	Everyday,<50% of the day	Sleeps in different bed but same room	Others	2020-03-05			No	8	0	1	Sleeps in same room	Everyday
1	Urban	13	29	5	0	Female	5_14	None	None	Never smoker	1	No	Unknown	Everyday,<50% of the day	Sleeps in different bed but same room	Others	2020-03-05			Yes	8	0	1	Sleeps in same room	Everyday
1	Urban	13	30	8	0	Female	5_14	None	None	Never smoker	1	No	Unknown	Everyday,<50% of the day	Sleeps in different bed but same room	Others	2020-03-05			No	8	0	1	Sleeps in same room	Everyday
1	Urban	13	31	15	0	Female	15_24	Primary	None	Never smoker	1	No	Unknown	Everyday,<50% of the day	Sleeps in a different room, same house	Others	2020-03-05			Yes	8	0	1	Sleeps in a different room, same house	Everyday
1	Urban	13	32	43	0	Female	25_44	Primary	None	Never smoker	1	No	Unknown	Everyday,<50% of the day	Sleeps in a different room, same house	Others	2020-03-05			Yes	8	1	1	Sleeps in a different room, same house	Everyday
1	Urban	15	33	30	1	Female	25_44	Primary	Casual labourer	Never smoker	1	No	Unknown	Everyday, >=50% of the day	Sleeps in the same bed	Spouse	2020-03-04			Yes	7	0	1	Sleeps in same room	Everyday
1	Urban	15	34	12	0	Male	5_14	None	None	Never smoker	1	No	Unknown	Everyday,<50% of the day	Sleeps in a different room, same house	Others	2020-03-04			Yes	7	0	1	Sleeps in a different room, same house	Everyday
1	Urban	18	35	75	1	Male	45+	None	Agriculture	Never smoker	1	No	Unknown	Everyday, >=50% of the day	Sleeps in the same bed	Spouse	2020-02-27	2020-02-27	0	Yes	6	1	1	Sleeps in same room	Everyday
1	Urban	18	36	27	0	Female	25_44	None	Agriculture	Never smoker	1	No	Positive	Everyday, >=50% of the day	Sleeps in a different house	Others	2020-02-27	2020-02-27	0	Yes	6	0	1	Sleeps in a different house	Everyday
1	Urban	18	37	31	1	Female	25_44	Primary	Casual labourer	Never smoker	1	No	Unknown	Everyday,<50% of the day	Sleeps in a different house	Others	2020-02-27	2020-02-27	0	Yes	6	0	1	Sleeps in a different house	Everyday
1	Urban	18	38	8	0	Male	5_14	None	None	Never smoker	1	No	Unknown	Everyday,<50% of the day	Sleeps in a different house	Parent/Sibling	2020-02-27	2020-02-27	0	Yes	6	0	1	Sleeps in a different house	Everyday
1	Urban	18	39	26	0	Male	25_44	Post-primary	Casual labourer	Never smoker	1	No	Unknown	Everyday,<50% of the day	Sleeps in a different house	Others	2020-02-27	2020-02-27	0	Yes	6	0	1	Sleeps in a different house	Everyday
1	Urban	21	40	68	1	Female	45+	None	None	Never smoker	1	Yes	Unknown	Everyday,<50% of the day	Sleeps in a different house	Parent/Sibling	2020-03-04			Yes	5	1	1	Sleeps in a different house	Everyday
1	Urban	21	41	13	1	Female	5_14	None	None	Never smoker	1	Yes	Unknown	Everyday,<50% of the day	Sleeps in a different house	Others	2020-03-04			Yes	5	0	1	Sleeps in a different house	Everyday
1	Urban	21	42	13	1	Female	5_14	None	None	Never smoker	1	Yes	Unknown	Everyday,<50% of the day	Sleeps in a different house	Others	2020-03-04			Yes	5	0	1	Sleeps in a different house	Everyday
1	Urban	21	43	7	1	Female	5_14	None	None	Never smoker	1	Yes	Unknown	Everyday,<50% of the day	Sleeps in a different house	Parent/Sibling	2020-03-04			Yes	5	0	1	Sleeps in a different house	Everyday
1	Urban	1	44	27	0	Female	25_44	Primary	None	Never smoker	1	No	Unknown	Everyday,<50% of the day	Sleeps in a different house	Others	2020-02-27	2020-02-27	0	Yes	10	0	1	Sleeps in a different house	Everyday
1	Urban	1	45	27	0	Female	25_44	Primary	None	Never smoker	1	No	Unknown	Everyday,<50% of the day	Sleeps in a different house	Others	2020-02-27	2020-02-27	0	Yes	10	0	1	Sleeps in a different house	Everyday
1	Urban	1	46	28	0	Female	25_44	Post-primary	None	Never smoker	1	Yes	Unknown	Everyday,<50% of the day	Sleeps in a different house	Others	2020-02-27	2020-02-27	0	Yes	10	0	1	Sleeps in a different house	Everyday
1	Urban	1	47	38	0	Female	25_44	Primary	None	Never smoker	1	No	Unknown	Everyday,<50% of the day	Sleeps in a different house	Others	2020-02-27	2020-02-27	0	Yes	10	0	1	Sleeps in a different house	Everyday
1	Urban	2	48	6	0	Male	5_14	None	None	Never smoker	1	Yes	Unknown	Everyday,<50% of the day	Sleeps in a different room, same house	Parent/Sibling	2020-02-27	2020-02-27	0	Yes	3	1	1	Sleeps in a different room, same house	Everyday
1	Urban	3	49	29	0	Male	25_44	Post-primary	Business	Never smoker	1	Yes	Negative	Everyday, >=50% of the day	Sleeps in a different room, same house	Parent/Sibling	2020-03-06			Yes	5	0	1	Sleeps in a different room, same house	Everyday
1	Urban	3	50	30	1	Male	25_44	Post-primary	Agriculture	Current smoker	0	Yes	Negative	Everyday, >=50% of the day	Sleeps in different bed but same room	Parent/Sibling	2020-03-06			Yes	5	0	1	Sleeps in same room	Everyday
1	Urban	3	51	23	1	Female	15_24	Post-primary	Business	Never smoker	1	Yes	Negative	Everyday, >=50% of the day	Sleeps in the same bed	Spouse	2020-03-06			Yes	5	0	1	Sleeps in same room	Everyday
1	Urban	3	52	22	1	Male	15_24	Post-primary	Business	Current smoker	0	Yes	Negative	Everyday, >=50% of the day	Sleeps in a different room, same house	Parent/Sibling	2020-03-06			Yes	5	1	1	Sleeps in a different room, same house	Everyday
1	Urban	4	53	20	0	Male	15_24	Post-primary	None	Never smoker	1	Yes	Negative	Everyday, >=50% of the day	Sleeps in different bed but same room	Parent/Sibling	2020-03-04			Yes	7	1	1	Sleeps in same room	Everyday
1	Urban	4	54	24	1	Female	15_24	Post-primary	Business	Never smoker	1	No	Negative	Everyday, >=50% of the day	Sleeps in different bed but same room	Parent/Sibling	2020-03-04			Yes	7	0	1	Sleeps in same room	Everyday
1	Urban	4	55	8	0	Female	5_14	Primary	None	Never smoker	1	No	Negative	Everyday, >=50% of the day	Sleeps in different bed but same room	Parent/Sibling	2020-03-04			Yes	7	0	1	Sleeps in same room	Everyday
1	Urban	4	56	50	0	Male	45+	Post-primary	Casual labourer	Never smoker	1	No	Negative	Everyday, >=50% of the day	Sleeps in a different room, same house	Others	2020-03-04			Yes	7	0	1	Sleeps in a different room, same house	Everyday
1	Urban	4	57	38	1	Female	25_44	Primary	Business	Never smoker	1	No	Negative	Everyday, >=50% of the day	Sleeps in different bed but same room	Parent/Sibling	2020-03-04			Yes	7	0	1	Sleeps in same room	Everyday
1	Urban	4	58	5	0	Male	5_14	Primary	None	Never smoker	1	No	Negative	Everyday, >=50% of the day	Sleeps in different bed but same room	Parent/Sibling	2020-03-04			Yes	7	0	1	Sleeps in same room	Everyday
1	Urban	6	59	41	1	Female	25_44	Post-primary	Business	Never smoker	1	No	Negative	Everyday,<50% of the day	Sleeps in a different house	Parent/Sibling	2020-03-04			Yes	15	0	1	Sleeps in a different house	Everyday
1	Urban	6	60	23	0	Female	15_24	Post-primary	None	Ex-smoker	0	Yes	Negative	Everyday, >=50% of the day	Sleeps in a different house	Others	2020-03-04			Yes	15	0	1	Sleeps in a different house	Everyday
1	Urban	6	61	9	0	Male	5_14	Primary	None	Never smoker	1	No	Negative	Everyday, >=50% of the day	Sleeps in a different house	Parent/Sibling	2020-03-04			Yes	15	0	1	Sleeps in a different house	Everyday
1	Urban	6	62	7	0	Male	5_14	Primary	None	Never smoker	1	No	Negative	Everyday, >=50% of the day	Sleeps in a different house	Parent/Sibling	2020-03-04			Yes	15	0	1	Sleeps in a different house	Everyday
1	Urban	6	63	73	0	Female	45+	Primary	None	Never smoker	1	Yes	Negative	Everyday,<50% of the day	Sleeps in a different house	Others	2020-03-04			Yes	15	0	1	Sleeps in a different house	Everyday
1	Urban	6	64	18	0	Female	15_24	Post-primary	Casual labourer	Never smoker	1	Yes	Negative	Everyday, >=50% of the day	Sleeps in a different house	Parent/Sibling	2020-03-04			Yes	15	0	1	Sleeps in a different house	Everyday
1	Urban	6	65	13	0	Female	5_14	Post-primary	None	Never smoker	1	No	Negative	Everyday,<50% of the day	Sleeps in a different house	Parent/Sibling	2020-03-04			Yes	15	0	1	Sleeps in a different house	Everyday
1	Urban	6	66	16	0	Female	15_24	Primary	None	Never smoker	1	Yes	Negative	Everyday,<50% of the day	Sleeps in a different house	Parent/Sibling	2020-03-04			Yes	15	0	1	Sleeps in a different house	Everyday
1	Urban	6	67	21	0	Female	15_24	Post-primary	None	Never smoker	1	Yes	Negative	Everyday, >=50% of the day	Sleeps in a different house	Parent/Sibling	2020-03-04			Yes	15	0	1	Sleeps in a different house	Everyday
1	Urban	6	68	8	0	Female	5_14	Primary	None	Never smoker	1	No	Negative	Everyday,<50% of the day	Sleeps in a different house	Parent/Sibling	2020-03-04			Yes	15	0	1	Sleeps in a different house	Everyday
1	Urban	6	69	19	0	Female	15_24	Primary	Casual labourer	Never smoker	1	Yes	Negative	Everyday,<50% of the day	Sleeps in a different house	Parent/Sibling	2020-03-04			Yes	15	0	1	Sleeps in a different house	Everyday
1	Urban	6	70	37	0	Female	25_44	Post-primary	Business	Current smoker	0	Yes	Negative	Everyday, >=50% of the day	Sleeps in a different house	Parent/Sibling	2020-03-04			Yes	15	1	1	Sleeps in a different house	Everyday
1	Urban	6	71	16	0	Female	15_24	Post-primary	None	Never smoker	1	No	Negative	Everyday,<50% of the day	Sleeps in a different house	Parent/Sibling	2020-03-04			Yes	15	0	1	Sleeps in a different house	Everyday
1	Urban	6	72	30	0	Female	25_44	Primary	Casual labourer	Never smoker	1	Yes	Negative	Everyday, >=50% of the day	Sleeps in a different room, same house	Parent/Sibling	2020-03-04			Yes	15	0	1	Sleeps in a different room, same house	Everyday
1	Urban	6	73	24	1	Female	15_24	Post-primary	None	Never smoker	1	No	Negative	Everyday, >=50% of the day	Sleeps in the same bed	Spouse	2020-03-04			Yes	15	0	1	Sleeps in same room	Everyday
1	Urban	7	74	14	1	Male	5_14	Post-primary	None	Never smoker	1	Yes	Negative	Everyday, >=50% of the day	Sleeps in a different room, same house	Parent/Sibling	2020-02-22	2020-02-22	0	Yes	6	0	1	Sleeps in a different room, same house	Everyday
1	Urban	7	75	13	1	Female	5_14	Primary	None	Never smoker	1	No	Negative	Everyday, >=50% of the day	Sleeps in a different room, same house	Parent/Sibling	2020-02-22	2020-02-22	0	No	6	0	1	Sleeps in a different room, same house	Everyday
1	Urban	7	76	6	1	Male	5_14	Primary	None	Never smoker	1	No	Negative	Everyday, >=50% of the day	Sleeps in a different room, same house	Parent/Sibling	2020-02-22	2020-02-22	0	Yes	6	1	1	Sleeps in a different room, same house	Everyday
1	Urban	7	77	15	1	Female	15_24	Primary	None	Never smoker	1	Yes	Negative	Everyday, >=50% of the day	Sleeps in a different room, same house	Parent/Sibling	2020-02-22	2020-02-22	0	Yes	6	0	1	Sleeps in a different room, same house	Everyday
1	Urban	7	78	10	0	Female	5_14	Primary	None	Never smoker	1	Yes	Negative	Everyday, >=50% of the day	Sleeps in a different room, same house	Parent/Sibling	2020-02-22	2020-02-22	0	Yes	6	0	1	Sleeps in a different room, same house	Everyday
1	Urban	7	79	50	1	Female	45+	Primary	Business	Never smoker	1	Yes	Negative	Everyday, >=50% of the day	Sleeps in different bed but same room	Spouse	2020-02-22	2020-02-22	0	Yes	6	0	1	Sleeps in same room	Everyday
1	Urban	8	80	10	1	Male	5_14	Primary	None	Never smoker	1	Yes	Negative	Everyday, >=50% of the day	Sleeps in different bed but same room	Parent/Sibling	2020-02-27	2020-02-27	0	Yes	2	1	1	Sleeps in same room	Everyday
1	Urban	8	81	6	1	Male	5_14	Primary	None	Never smoker	1	No	Negative	Everyday, >=50% of the day	Sleeps in different bed but same room	Parent/Sibling	2020-02-27	2020-02-27	0	Yes	2	0	1	Sleeps in same room	Everyday
1	Urban	9	82	9	1	Female	5_14	None	None	Never smoker	1	No	Unknown	Everyday,<50% of the day	Sleeps in different bed but same room	Others	2020-03-06			Yes	1	1	1	Sleeps in same room	Everyday
1	Urban	10	83	39	0	Male	25_44	Primary	Casual labourer	Current smoker	0	Yes	Negative	Everyday, >=50% of the day	Sleeps in a different room, same house	Others	2020-02-29	2020-02-29	0	Yes	3	0	1	Sleeps in a different room, same house	Everyday
1	Urban	10	84	33	0	Male	25_44	Post-primary	Casual labourer	Current smoker	0	Yes	Negative	Everyday, >=50% of the day	Sleeps in different bed but same room	Parent/Sibling	2020-02-29	2020-02-29	0	Yes	3	0	1	Sleeps in same room	Everyday
1	Urban	10	85	45	1	Male	45+	Post-primary	Casual labourer	Never smoker	1	Yes	Positive	Everyday, >=50% of the day	Sleeps in different bed but same room	Parent/Sibling	2020-02-29	2020-02-29	0	Yes	3	1	1	Sleeps in same room	Everyday
1	Urban	11	86	28	0	Female	25_44	Post-primary	Business	Never smoker	1	No	Unknown	Everyday, >=50% of the day	Sleeps in a different house	Parent/Sibling	2020-03-04			Yes	10	0	1	Sleeps in a different house	Everyday
1	Urban	11	87	7	0	Female	5_14	None	None	Never smoker	1	No	Unknown	Everyday,<50% of the day	Sleeps in a different house	Others	2020-03-04			Yes	10	0	1	Sleeps in a different house	Everyday
1	Urban	14	88	44	1	Female	25_44	Post-primary	Business	Never smoker	1	Yes	Negative	Everyday, >=50% of the day	Sleeps in a different room, same house	Parent/Sibling	2020-02-22	2019-03-22	337	Yes	4	1	1	Sleeps in a different room, same house	Everyday
1	Urban	14	89	18	0	Male	15_24	Post-primary	None	Never smoker	1	No	Negative	Everyday, >=50% of the day	Sleeps in different bed but same room	Parent/Sibling	2020-02-22	2020-02-22	0	Yes	4	0	1	Sleeps in same room	Everyday
1	Urban	14	90	26	0	Female	25_44	Post-primary	Formal employment	Never smoker	1	No	Negative	Everyday, >=50% of the day	Sleeps in a different room, same house	Parent/Sibling	2020-02-22	2020-02-22	0	Yes	4	0	1	Sleeps in a different room, same house	Everyday
1	Urban	14	91	47	1	Male	45+	Post-primary	Formal employment	Never smoker	1	Yes	Negative	Everyday, >=50% of the day	Sleeps in a different room, same house	Parent/Sibling	2020-02-22	2020-02-22	0	Yes	4	0	1	Sleeps in a different room, same house	Everyday
1	Urban	15	92	11	0	Female	5_14	None	None	Never smoker	1	No	Unknown	Everyday,<50% of the day	Sleeps in a different room, same house	Parent/Sibling	2020-03-04			Yes	7	0	1	Sleeps in a different room, same house	Everyday
1	Urban	15	93	7	0	Male	5_14	None	None	Never smoker	1	No	Unknown	Everyday,<50% of the day	Sleeps in a different room, same house	Parent/Sibling	2020-03-04			Yes	7	0	1	Sleeps in a different room, same house	Everyday
1	Urban	15	94	8	0	Male	5_14	None	None	Never smoker	1	No	Unknown	Everyday,<50% of the day	Sleeps in a different room, same house	Parent/Sibling	2020-03-04			Yes	7	1	1	Sleeps in a different room, same house	Everyday
1	Urban	15	95	5	0	Female	5_14	None	None	Never smoker	1	No	Unknown	Everyday,<50% of the day	Sleeps in a different room, same house	Parent/Sibling	2020-03-04			Yes	7	0	1	Sleeps in a different room, same house	Everyday
1	Urban	15	96	8	0	Male	5_14	None	None	Never smoker	1	No	Unknown	Everyday,<50% of the day	Sleeps in a different room, same house	Others	2020-03-04			Yes	7	0	1	Sleeps in a different room, same house	Everyday
1	Urban	16	97	23	1	Male	15_24	Post-primary	None	Never smoker	1	No	Negative	Everyday, >=50% of the day	Sleeps in different bed but same room	Parent/Sibling	2020-02-22	2020-02-22	0	Yes	5	0	1	Sleeps in same room	Everyday
1	Urban	16	98	13	1	Female	5_14	None	None	Never smoker	1	No	Negative	Everyday,<50% of the day	Sleeps in different bed but same room	Parent/Sibling	2020-02-22	2020-02-22	0	Yes	5	0	1	Sleeps in same room	Everyday
1	Urban	16	99	17	1	Male	15_24	Primary	None	Never smoker	1	Yes	Negative	Everyday,<50% of the day	Sleeps in different bed but same room	Parent/Sibling	2020-02-22	2020-02-22	0	Yes	5	1	1	Sleeps in same room	Everyday
1	Urban	16	100	21	0	Female	15_24	Post-primary	Business	Never smoker	1	No	Negative	Everyday, >=50% of the day	Sleeps in a different house	Others	2020-02-22	2020-02-22	0	Yes	5	0	1	Sleeps in a different house	Everyday
1	Urban	16	101	50	0	Female	45+	None	None	Current smoker	0	No	Negative	Everyday,<50% of the day	Sleeps in a different house	Others	2020-02-22	2020-02-22	0	Yes	5	0	1	Sleeps in a different house	Everyday
1	Urban	17	102	51	1	Female	45+	Primary	Business	Never smoker	1	Yes	Positive	Everyday, >=50% of the day	Sleeps in a different room, same house	Parent/Sibling	2020-02-27	2020-02-27	0	Yes	4	0	1	Sleeps in a different room, same house	Everyday
1	Urban	17	103	30	1	Male	25_44	Primary	Casual labourer	Current smoker	0	Yes	Negative	Everyday, >=50% of the day	Sleeps in different bed but same room	Parent/Sibling	2020-02-27	2020-02-27	0	Yes	4	0	1	Sleeps in same room	Everyday
1	Urban	17	104	41	0	Female	25_44	Post-primary	Business	Never smoker	1	Yes	Negative	Everyday, >=50% of the day	Sleeps in different bed but same room	Parent/Sibling	2020-02-27	2020-02-27	0	Yes	4	0	1	Sleeps in same room	Everyday
1	Urban	17	105	23	1	Female	15_24	Post-primary	None	Never smoker	1	Yes	Negative	Everyday, >=50% of the day	Sleeps in different bed but same room	Parent/Sibling	2020-02-27	2020-02-27	0	Yes	4	1	1	Sleeps in same room	Everyday
1	Urban	18	106	14	0	Male	5_14	None	None	Never smoker	1	Yes	Unknown	Everyday,<50% of the day	Sleeps in a different room, same house	Parent/Sibling	2020-02-27	2020-02-27	0	Yes	6	0	1	Sleeps in a different room, same house	Everyday
1	Urban	19	107	20	1	Male	15_24	Primary	Casual labourer	Ex-smoker	0	Yes	Negative	Everyday, >=50% of the day	Sleeps in a different room, same house	Parent/Sibling	2020-03-06			Yes	6	0	1	Sleeps in a different room, same house	Everyday
1	Urban	19	108	27	0	Male	25_44	Post-primary	Formal employment	Current smoker	0	Yes	Negative	Everyday, >=50% of the day	Sleeps in a different room, same house	Parent/Sibling	2020-03-06			Yes	6	1	1	Sleeps in a different room, same house	Everyday
1	Urban	19	109	25	0	Male	25_44	Post-primary	None	Current smoker	0	Yes	Negative	Everyday, >=50% of the day	Sleeps in a different room, same house	Parent/Sibling	2020-03-06			Yes	6	0	1	Sleeps in a different room, same house	Everyday
1	Urban	19	110	37	1	Female	25_44	Post-primary	None	Never smoker	1	Yes	Negative	Everyday, >=50% of the day	Sleeps in different bed but same room	Parent/Sibling	2020-03-06			Yes	6	0	1	Sleeps in same room	Everyday
1	Urban	19	111	28	0	Male	25_44	Post-primary	Formal employment	Never smoker	1	Yes	Negative	Everyday, >=50% of the day	Sleeps in a different room, same house	Parent/Sibling	2020-03-06			Yes	6	0	1	Sleeps in a different room, same house	Everyday
1	Urban	19	112	22	0	Female	15_24	Post-primary	Business	Current smoker	0	Yes	Positive	Everyday, >=50% of the day	Sleeps in different bed but same room	Parent/Sibling	2020-03-06			Yes	6	0	1	Sleeps in same room	Everyday
1	Urban	20	113	16	1	Male	15_24	Primary	None	Never smoker	1	No	Negative	Everyday, >=50% of the day	Sleeps in the same bed	Parent/Sibling	2020-02-22	2020-02-22	0	Yes	4	0	1	Sleeps in same room	Everyday
1	Urban	20	114	6	1	Female	5_14	None	None	Never smoker	1	No	Negative	Everyday,<50% of the day	Sleeps in a different room, same house	Parent/Sibling	2020-02-22	2020-02-22	0	Yes	4	0	1	Sleeps in a different room, same house	Everyday
1	Urban	20	115	44	1	Male	25_44	Primary	Casual labourer	Never smoker	1	No	Negative	Everyday,<50% of the day	Sleeps in a different room, same house	Parent/Sibling	2020-02-22	2020-02-22	0	No	4	0	1	Sleeps in a different room, same house	Everyday
1	Urban	20	116	18	0	Female	15_24	Post-primary	None	Never smoker	1	No	Negative	Everyday,<50% of the day	Sleeps in a different room, same house	Parent/Sibling	2020-02-22	2020-02-22	0	Yes	4	1	1	Sleeps in a different room, same house	Everyday
1	Urban	21	117	5	0	Male	5_14	None	None	Never smoker	1	Yes	Unknown	Everyday,<50% of the day	Sleeps in a different house	Others	2020-03-04			No	5	0	1	Sleeps in a different house	Everyday
1	Urban	22	118	15	0	Female	15_24	Primary	None	Never smoker	1	No	Negative	Everyday,<50% of the day	Sleeps in a different room, same house	Parent/Sibling	2020-02-22	2020-02-22	0	Yes	3	1	1	Sleeps in a different room, same house	Everyday
1	Urban	22	119	11	0	Male	5_14	None	None	Never smoker	1	No	Negative	Everyday,<50% of the day	Sleeps in a different room, same house	Parent/Sibling	2020-02-22	2020-02-22	0	Yes	3	0	1	Sleeps in a different room, same house	Everyday
1	Urban	22	120	35	1	Female	25_44	Primary	Casual labourer	Never smoker	1	No	Negative	Everyday,<50% of the day	Sleeps in the same bed	Spouse	2020-02-22	2020-02-22	0	Yes	3	0	1	Sleeps in same room	Everyday
1	Urban	23	121	7	0	Male	5_14	Primary	None	Never smoker	1	No	Negative	Everyday, >=50% of the day	Sleeps in a different house	Others	2020-02-29	2020-02-29	0	Yes	6	0	1	Sleeps in a different house	Everyday
1	Urban	23	122	13	0	Female	5_14	Post-primary	None	Never smoker	1	No	Negative	Everyday, >=50% of the day	Sleeps in a different room, same house	Others	2020-02-29	2020-02-29	0	Yes	6	0	1	Sleeps in a different room, same house	Everyday
1	Urban	23	123	30	0	Female	25_44	Post-primary	Business	Never smoker	1	No	Negative	Everyday, >=50% of the day	Sleeps in a different room, same house	Parent/Sibling	2020-02-29	2020-02-29	0	Yes	6	0	1	Sleeps in a different room, same house	Everyday
1	Urban	23	124	40	0	Male	25_44	Post-primary	Formal employment	Never smoker	1	Yes	Negative	Everyday, >=50% of the day	Sleeps in a different house	Others	2020-02-29	2020-02-29	0	Yes	6	0	1	Sleeps in a different house	Everyday
1	Urban	23	125	15	0	Male	15_24	Post-primary	None	Never smoker	1	No	Negative	Everyday, >=50% of the day	Sleeps in a different house	Others	2020-02-29	2020-02-29	0	Yes	6	0	1	Sleeps in a different house	Everyday
1	Urban	23	126	20	0	Female	15_24	Post-primary	None	Never smoker	1	Yes	Negative	Everyday, >=50% of the day	Sleeps in a different room, same house	Others	2020-02-29	2020-02-29	0	Yes	6	1	1	Sleeps in a different room, same house	Everyday
1	Urban	24	127	29	1	Female	25_44	Post-primary	None	Never smoker	1	No	Negative	Everyday, >=50% of the day	Sleeps in the same bed	Spouse	2020-02-27	2020-02-27	0	Yes	1	1	1	Sleeps in same room	Everyday
1	Urban	25	128	30	1	Female	25_44	Post-primary	Formal employment	Never smoker	1	No	Negative	Everyday, >=50% of the day	Sleeps in the same bed	Spouse	2020-02-29	2020-02-29	0	Yes	7	0	1	Sleeps in same room	Everyday
1	Urban	25	129	11	0	Female	5_14	Primary	None	Never smoker	1	No	Negative	Everyday, >=50% of the day	Sleeps in different bed but same room	Parent/Sibling	2020-02-29	2020-02-29	0	Yes	7	0	1	Sleeps in same room	Everyday
1	Urban	25	130	32	0	Female	25_44	Primary	Business	Never smoker	1	Yes	Negative	Everyday, >=50% of the day	Sleeps in a different room, same house	Parent/Sibling	2020-02-29	2020-02-29	0	Yes	7	0	1	Sleeps in a different room, same house	Everyday
1	Urban	25	131	21	0	Female	15_24	Post-primary	Formal employment	Never smoker	1	No	Negative	Everyday, >=50% of the day	Sleeps in a different room, same house	Parent/Sibling	2020-02-29	2020-02-29	0	Yes	7	0	1	Sleeps in a different room, same house	Everyday
1	Urban	25	132	10	0	Male	5_14	Primary	None	Never smoker	1	No	Negative	Everyday, >=50% of the day	Sleeps in different bed but same room	Parent/Sibling	2020-02-29	2020-02-29	0	Yes	7	0	1	Sleeps in same room	Everyday
1	Urban	25	133	19	0	Female	15_24	Post-primary	None	Never smoker	1	No	Negative	Everyday, >=50% of the day	Sleeps in different bed but same room	Parent/Sibling	2020-02-29	2020-02-29	0	Yes	7	1	1	Sleeps in same room	Everyday
1	Urban	25	134	10	0	Male	5_14	Primary	None	Never smoker	1	No	Negative	Everyday, >=50% of the day	Sleeps in a different room, same house	Parent/Sibling	2020-02-29	2020-02-29	0	Yes	7	0	1	Sleeps in a different room, same house	Everyday
1	Urban	26	135	12	0	Male	5_14	Primary	None	Never smoker	1	No	Negative	Everyday, >=50% of the day	Sleeps in different bed but same room	Parent/Sibling	2020-02-29	2020-02-29	0	Yes	4	0	1	Sleeps in same room	Everyday
1	Urban	26	136	14	1	Male	5_14	Post-primary	None	Never smoker	1	No	Negative	Everyday, >=50% of the day	Sleeps in different bed but same room	Parent/Sibling	2020-02-29	2020-02-29	0	Yes	4	1	1	Sleeps in same room	Everyday
1	Urban	26	137	10	1	Male	5_14	Primary	None	Never smoker	1	No	Negative	Everyday, >=50% of the day	Sleeps in different bed but same room	Parent/Sibling	2020-02-29	2020-02-29	0	Yes	4	0	1	Sleeps in same room	Everyday
1	Urban	26	138	30	1	Female	25_44	Primary	Agriculture	Never smoker	1	No	Positive	Everyday, >=50% of the day	Sleeps in the same bed	Spouse	2020-02-29	2020-02-29	0	Yes	4	0	1	Sleeps in same room	Everyday
1	Urban	4	139	14	0	Male	5_14	Primary	None	Never smoker	1	No	Negative	Everyday, >=50% of the day	Sleeps in a different room, same house	Parent/Sibling	2020-03-04			Yes	7	0	1	Sleeps in a different room, same house	Everyday
1	Urban	3	140	23	1	Female	15_24	Primary	Business	Never smoker	1	Yes	Negative	Everyday, >=50% of the day	Sleeps in a different room, same house	Parent/Sibling	2020-03-06			Yes	5	0	1	Sleeps in a different room, same house	Everyday
2	Rural	28	141	62	1	Male	45+	Primary	Formal employment	Current smoker	0	No	Negative	Everyday,<50% of the day	Sleeps in a different room, same house	Others	2020-03-01			Yes	11	1	1	Sleeps in a different room, same house	Everyday
2	Rural	28	142	17	1	Male	15_24	Post-primary	None	Never smoker	1	No	Negative	Everyday,<50% of the day	Sleeps in a different room, same house	Parent/Sibling	2020-03-01			Yes	11	0	1	Sleeps in a different room, same house	Everyday
2	Rural	28	143	22	1	Female	15_24	Post-primary	Formal employment	Never smoker	1	Yes	Negative	Everyday, >=50% of the day	Sleeps in different bed but same room	Others	2020-03-01			Yes	11	0	1	Sleeps in same room	Everyday
2	Rural	27	144	52	1	Female	45+	Primary	Agriculture	Never smoker	1	No	Negative	Everyday, >=50% of the day	Sleeps in a different room, same house	Parent/Sibling	2020-02-23	2020-02-23	0	Yes	2	0	1	Sleeps in a different room, same house	Everyday
2	Rural	27	145	25	0	Female	25_44	Primary	None	Never smoker	1	No	Negative	Not every day	Sleeps in a different house	Others	2020-02-23	2019-12-23	62	Yes	2	1	1	Sleeps in a different house	Not every day
2	Rural	36	146	22	0	Male	15_24	Post-primary	None	Never smoker	1	No	Negative	Not every day	Sleeps in a different house	Others	2020-03-01			Yes	1	1	1	Sleeps in a different house	Not every day
2	Rural	28	147	20	1	Male	15_24	Primary	Casual labourer	Never smoker	1	No	Negative	Not every day	Sleeps in a different house	Others	2020-03-01			Yes	11	0	1	Sleeps in a different house	Not every day
2	Rural	28	148	19	1	Male	15_24	Post-primary	None	Never smoker	1	No	Negative	Everyday,<50% of the day	Sleeps in different bed but same room	Others	2020-03-01			Yes	11	0	1	Sleeps in same room	Everyday
2	Rural	28	149	46	0	Male	45+	Primary	Business	Never smoker	1	No	Negative	Not every day	Sleeps in a different house	Parent/Sibling	2020-03-01			Yes	11	0	1	Sleeps in a different house	Not every day
2	Rural	28	150	12	0	Female	5_14	Primary	None	Never smoker	1	Yes	Negative	Everyday, >=50% of the day	Sleeps in different bed but same room	Parent/Sibling	2020-03-01			Yes	11	0	1	Sleeps in same room	Everyday
2	Rural	28	151	16	0	Female	15_24	Post-primary	None	Never smoker	1	Yes	Negative	Everyday,<50% of the day	Sleeps in a different room, same house	Parent/Sibling	2020-03-01			Yes	11	0	1	Sleeps in a different room, same house	Everyday
2	Rural	28	152	5	0	Female	5_14	Primary	None	Never smoker	1	Yes	Negative	Everyday, >=50% of the day	Sleeps in different bed but same room	Others	2020-03-01			Yes	11	0	0	Sleeps in same room	Everyday
2	Rural	28	153	16	0	Female	15_24	Post-primary	None	Never smoker	1	No	Negative	Not every day	Sleeps in a different house	Others	2020-03-01			No	11	0	0	Sleeps in a different house	Not every day
2	Rural	28	154	13	0	Female	5_14	Primary	None	Never smoker	1	No	Negative	Everyday,<50% of the day	Sleeps in a different house	Parent/Sibling	2020-03-01			Yes	11	0	0	Sleeps in a different house	Everyday
2	Rural	29	155	68	1	Female	45+	None	Agriculture	Never smoker	1	No	Negative	Everyday, >=50% of the day	Sleeps in different bed but same room	Parent/Sibling	2020-02-29	2020-02-29	0	Yes	8	0	1	Sleeps in same room	Everyday
2	Rural	29	156	23	0	Male	15_24	Primary	Agriculture	Never smoker	1	No	Negative	Everyday,<50% of the day	Sleeps in a different house	Parent/Sibling	2020-02-29	2020-02-29	0	Yes	8	0	1	Sleeps in a different house	Everyday
2	Rural	29	157	14	0	Male	5_14	Primary	None	Never smoker	1	No	Negative	Everyday,<50% of the day	Sleeps in a different house	Parent/Sibling	2020-02-29	2020-02-29	0	No	8	0	1	Sleeps in a different house	Everyday
2	Rural	29	158	15	0	Male	15_24	Primary	None	Never smoker	1	No	Negative	Everyday, >=50% of the day	Sleeps in a different house	Parent/Sibling	2020-02-29	2020-02-29	0	Yes	8	0	1	Sleeps in a different house	Everyday
2	Rural	29	159	10	1	Male	5_14	Primary	None	Never smoker	1	No	Negative	Everyday,<50% of the day	Sleeps in a different room, same house	Parent/Sibling	2020-02-29	2020-02-29	0	Yes	8	1	0	Sleeps in a different room, same house	Everyday
2	Rural	29	160	13	1	Male	5_14	Primary	None	Never smoker	1	No	Negative	Everyday,<50% of the day	Sleeps in a different house	Parent/Sibling	2020-02-29	2020-02-29	0	No	8	0	0	Sleeps in a different house	Everyday
2	Rural	29	161	7	0	Female	5_14	Primary	None	Never smoker	1	No	Negative	Everyday,<50% of the day	Sleeps in a different room, same house	Parent/Sibling	2020-02-29	2020-02-29	0	No	8	0	0	Sleeps in a different room, same house	Everyday
2	Rural	29	162	12	0	Female	5_14	Primary	None	Never smoker	1	No	Negative	Everyday,<50% of the day	Sleeps in a different room, same house	Parent/Sibling	2020-02-29	2020-02-29	0	Yes	8	0	1	Sleeps in a different room, same house	Everyday
2	Rural	30	163	74	1	Female	45+	Primary	None	Never smoker	1	Yes	Negative	Everyday,<50% of the day	Sleeps in a different house	Parent/Sibling	2020-02-22	2020-02-15	7	Yes	8	0	1	Sleeps in a different house	Everyday
2	Rural	30	164	68	1	Female	45+	Primary	Agriculture	Never smoker	1	No	Negative	Everyday,<50% of the day	Sleeps in a different house	Parent/Sibling	2020-02-22	2020-02-22	0	Yes	8	0	1	Sleeps in a different house	Everyday
2	Rural	30	165	9	0	Male	5_14	Primary	None	Never smoker	1	No	Negative	Not every day	Sleeps in a different house	Parent/Sibling	2020-02-22	2020-02-13	9	Yes	8	0	1	Sleeps in a different house	Not every day
2	Rural	30	166	8	0	Male	5_14	Primary	None	Never smoker	1	No	Negative	Everyday,<50% of the day	Sleeps in a different house	Parent/Sibling	2020-02-22	2020-02-22	0	Yes	8	0	1	Sleeps in a different house	Everyday
2	Rural	30	167	15	1	Female	15_24	Post-primary	None	Never smoker	1	No	Negative	Everyday,<50% of the day	Sleeps in a different house	Parent/Sibling	2020-02-22	2020-02-22	0	Yes	8	0	1	Sleeps in a different house	Everyday
2	Rural	30	168	11	0	Female	5_14	Primary	None	Never smoker	1	No	Negative	Everyday,<50% of the day	Sleeps in a different house	Parent/Sibling	2020-02-22	2020-02-21	1	Yes	8	0	1	Sleeps in a different house	Everyday
2	Rural	30	169	9	0	Male	5_14	Primary	None	Never smoker	1	No	Negative	Everyday,<50% of the day	Sleeps in a different house	Parent/Sibling	2020-02-22	2020-02-21	1	Yes	8	0	1	Sleeps in a different house	Everyday
2	Rural	30	170	30	0	Female	25_44	Primary	None	Never smoker	1	No	Positive	Everyday,<50% of the day	Sleeps in the same bed	Spouse	2020-02-22	2020-02-22	0	No	8	1	1	Sleeps in same room	Everyday
2	Rural	31	171	12	0	Male	5_14	Primary	None	Never smoker	1	No	Negative	Not every day	Sleeps in a different house	Others	2020-03-01	2019-12-14	78	Yes	5	0	1	Sleeps in a different house	Not every day
2	Rural	31	172	15	0	Male	15_24	Primary	Casual labourer	Never smoker	1	No	Negative	Everyday,<50% of the day	Sleeps in a different house	Others	2020-03-01	2019-12-16	76	No	5	1	1	Sleeps in a different house	Everyday
2	Rural	31	173	32	0	Female	25_44	None	Agriculture	Never smoker	1	No	Negative	Everyday,<50% of the day	Sleeps in a different house	Others	2020-03-01			Yes	5	0	1	Sleeps in a different house	Everyday
2	Rural	31	174	24	0	Female	15_24	Post-primary	None	Never smoker	1	No	Negative	Everyday,<50% of the day	Sleeps in a different house	Others	2020-03-01	2020-03-29		Yes	5	0	1	Sleeps in a different house	Everyday
2	Rural	31	175	39	0	Female	25_44	None	Agriculture	Never smoker	1	Yes	Negative	Not every day	Sleeps in a different house	Others	2020-03-01	2019-11-21	101	No	5	0	1	Sleeps in a different house	Not every day
2	Rural	32	176	81	1	Male	45+	Primary	None	Ex-smoker	0	No	Negative	Everyday, >=50% of the day	Sleeps in a different room, same house	Parent/Sibling	2020-02-22	2020-02-22	0	No	7	0	1	Sleeps in a different room, same house	Everyday
2	Rural	32	177	56	1	Female	45+	Primary	Agriculture	Never smoker	1	No	Negative	Not every day	Sleeps in a different house	Parent/Sibling	2020-02-22	2019-12-16	68	Yes	7	0	1	Sleeps in a different house	Not every day
2	Rural	32	178	10	0	Female	5_14	Primary	None	Never smoker	1	No	Negative	Everyday,<50% of the day	Sleeps in a different house	Others	2020-02-22	2020-02-22	0	Yes	7	0	1	Sleeps in a different house	Everyday
2	Rural	37	179	37	0	Female	25_44	Post-primary	Formal employment	Never smoker	1	No	Negative	Not every day	Sleeps in a different house	Others	2020-02-22	2020-02-22	0	Yes	1	1	1	Sleeps in a different house	Not every day
2	Rural	32	180	8	0	Male	5_14	Primary	None	Never smoker	1	No	Negative	Everyday, >=50% of the day	Sleeps in a different house	Others	2020-02-22	2020-02-22	0	Yes	7	0	0	Sleeps in a different house	Everyday
2	Rural	32	181	5	0	Female	5_14	Primary	None	Never smoker	1	No	Negative	Everyday,<50% of the day	Sleeps in a different house	Others	2020-02-22	2020-02-22	0	Yes	7	0	0	Sleeps in a different house	Everyday
2	Rural	32	182	5	0	Female	5_14	Primary	None	Never smoker	1	No	Negative	Everyday, >=50% of the day	Sleeps in a different house	Others	2020-02-22	2020-02-22	0	No	7	1	0	Sleeps in a different house	Everyday
2	Rural	32	183	5	0	Male	5_14	Primary	None	Never smoker	1	No	Negative	Everyday,<50% of the day	Sleeps in a different house	Others	2020-02-22	2020-02-22	0	No	7	0	0	Sleeps in a different house	Everyday
2	Rural	33	184	38	1	Male	25_44	Post-primary	Business	Never smoker	1	No	Negative	Everyday,<50% of the day	Sleeps in a different house	Parent/Sibling	2020-02-21	2019-12-20	63	Yes	12	0	1	Sleeps in a different house	Everyday
2	Rural	33	185	21	0	Female	15_24	Post-primary	Business	Never smoker	1	No	Negative	Not every day	Sleeps in a different house	Others	2020-02-21	2019-12-20	63	Yes	12	0	1	Sleeps in a different house	Not every day
2	Rural	33	186	22	0	Female	15_24	Post-primary	Formal employment	Never smoker	1	No	Negative	Everyday,<50% of the day	Sleeps in a different room, same house	Parent/Sibling	2020-02-21	2019-12-20	63	Yes	12	0	1	Sleeps in a different room, same house	Everyday
2	Rural	33	187	31	1	Male	25_44	Post-primary	Formal employment	Never smoker	1	No	Negative	Everyday,<50% of the day	Sleeps in a different house	Parent/Sibling	2020-02-21	2019-12-20	63	Yes	12	0	1	Sleeps in a different house	Everyday
2	Rural	33	188	39	1	Female	25_44	Post-primary	Agriculture	Never smoker	1	No	Negative	Everyday,<50% of the day	Sleeps in a different house	Parent/Sibling	2020-02-21	2019-12-20	63	Yes	12	0	1	Sleeps in a different house	Everyday
2	Rural	33	189	35	1	Female	25_44	Post-primary	Agriculture	Never smoker	1	Yes	Negative	Everyday,<50% of the day	Sleeps in a different house	Others	2020-02-21	2020-02-21	0	Yes	12	0	1	Sleeps in a different house	Everyday
2	Rural	33	190	15	0	Female	15_24	Post-primary	None	Never smoker	1	Yes	Negative	Everyday,<50% of the day	Sleeps in a different house	Parent/Sibling	2020-02-21	2020-02-21	0	Yes	12	0	1	Sleeps in a different house	Everyday
2	Rural	33	191	11	0	Female	5_14	Primary	None	Never smoker	1	Yes	Negative	Everyday,<50% of the day	Sleeps in a different room, same house	Parent/Sibling	2020-02-21	2020-02-21	0	Yes	12	0	1	Sleeps in a different room, same house	Everyday
2	Rural	33	192	10	1	Female	5_14	Primary	None	Never smoker	1	No	Negative	Everyday,<50% of the day	Sleeps in different bed but same room	Parent/Sibling	2020-02-21	2019-12-20	63	Yes	12	1	1	Sleeps in same room	Everyday
2	Rural	33	193	9	0	Male	5_14	Primary	None	Never smoker	1	No	Negative	Everyday,<50% of the day	Sleeps in a different room, same house	Parent/Sibling	2020-02-21	2019-12-20	63	Yes	12	0	1	Sleeps in a different room, same house	Everyday
2	Rural	33	194	25	0	Male	25_44	Post-primary	Agriculture	Never smoker	1	Yes	Negative	Everyday,<50% of the day	Sleeps in a different room, same house	Parent/Sibling	2020-02-21	2019-12-20	63	Yes	12	0	1	Sleeps in a different room, same house	Everyday
2	Rural	33	195	13	0	Male	5_14	Primary	None	Never smoker	1	No	Negative	Everyday,<50% of the day	Sleeps in a different room, same house	Parent/Sibling	2020-02-21	2020-02-21	0	Yes	12	0	1	Sleeps in a different room, same house	Everyday
2	Rural	34	196	40	0	Male	25_44	Primary	Casual labourer	Never smoker	1	No	Negative	Everyday,<50% of the day	Sleeps in a different room, same house	Parent/Sibling	2020-03-01			Yes	6	0	1	Sleeps in a different room, same house	Everyday
2	Rural	34	197	16	1	Female	15_24	Post-primary	None	Never smoker	1	No	Negative	Everyday,<50% of the day	Sleeps in a different room, same house	Parent/Sibling	2020-03-01			Yes	6	0	1	Sleeps in a different room, same house	Everyday
2	Rural	34	198	6	1	Female	5_14	Primary	None	Never smoker	1	No	Negative	Everyday,<50% of the day	Sleeps in a different room, same house	Parent/Sibling	2020-03-01			No	6	0	0	Sleeps in a different room, same house	Everyday
2	Rural	34	199	5	0	Female	5_14	Primary	None	Never smoker	1	No	Negative	Everyday,<50% of the day	Sleeps in a different room, same house	Parent/Sibling	2020-03-01			Yes	6	0	0	Sleeps in a different room, same house	Everyday
2	Rural	34	200	19	1	Male	15_24	Post-primary	Casual labourer	Never smoker	1	No	Negative	Everyday,<50% of the day	Sleeps in a different house	Parent/Sibling	2020-03-01			No	6	1	1	Sleeps in a different house	Everyday
2	Rural	34	201	40	1	Female	25_44	Primary	None	Never smoker	1	No	Negative	Everyday, >=50% of the day	Sleeps in a different room, same house	Parent/Sibling	2020-03-01			Yes	6	0	1	Sleeps in a different room, same house	Everyday
2	Rural	35	202	39	1	Male	25_44	Post-primary	Agriculture	Never smoker	1	No	Negative	Everyday,<50% of the day	Sleeps in a different room, same house	Parent/Sibling	2020-02-21	2020-02-21	0	No	10	0	1	Sleeps in a different room, same house	Everyday
2	Rural	35	203	37	0	Female	25_44	Primary	Agriculture	Never smoker	1	No	Negative	Everyday, >=50% of the day	Sleeps in a different room, same house	Parent/Sibling	2020-02-21	2020-02-21	0	Yes	10	1	1	Sleeps in a different room, same house	Everyday
2	Rural	35	204	15	0	Male	15_24	Primary	None	Never smoker	1	No	Negative	Everyday, >=50% of the day	Sleeps in a different room, same house	Parent/Sibling	2020-02-21	2020-02-21	0	No	10	0	1	Sleeps in a different room, same house	Everyday
2	Rural	35	205	8	0	Male	5_14	Primary	None	Never smoker	1	No	Negative	Everyday,<50% of the day	Sleeps in a different room, same house	Parent/Sibling	2020-02-21	2020-02-21	0	No	10	0	0	Sleeps in a different room, same house	Everyday
2	Rural	35	206	8	0	Male	5_14	Primary	None	Never smoker	1	No	Negative	Everyday,<50% of the day	Sleeps in a different room, same house	Parent/Sibling	2020-02-21	2020-02-21	0	Yes	10	0	0	Sleeps in a different room, same house	Everyday
2	Rural	35	207	18	0	Male	15_24	Primary	None	Never smoker	1	No	Negative	Everyday, >=50% of the day	Sleeps in a different room, same house	Parent/Sibling	2020-02-21	2020-02-21	0	Yes	10	0	1	Sleeps in a different room, same house	Everyday
2	Rural	35	208	12	0	Male	5_14	Primary	None	Never smoker	1	No	Negative	Everyday,<50% of the day	Sleeps in a different room, same house	Parent/Sibling	2020-02-21	2020-02-21	0	No	10	0	1	Sleeps in a different room, same house	Everyday
2	Rural	35	209	12	0	Male	5_14	Primary	None	Never smoker	1	No	Negative	Everyday, >=50% of the day	Sleeps in a different room, same house	Parent/Sibling	2020-02-21	2020-02-21	0	Yes	10	0	0	Sleeps in a different room, same house	Everyday
2	Rural	35	210	16	0	Female	15_24	Primary	None	Never smoker	1	No	Negative	Everyday, >=50% of the day	Sleeps in different bed but same room	Parent/Sibling	2020-02-21	2020-02-21	0	Yes	10	0	1	Sleeps in same room	Everyday
2	Rural	35	211	19	0	Male	15_24	Primary	Agriculture	Never smoker	1	No	Negative	Not every day	Sleeps in a different house	Others	2020-02-21	2020-02-21	0	Yes	10	0	1	Sleeps in a different house	Not every day
3	Rural	38	212	23	0	Female	15_24	Primary	Agriculture	Never smoker	1	No	Negative	Everyday, >=50% of the day	Sleeps in a different house	Parent/Sibling	2020-02-21	2020-02-21	0	Yes	2	1	1	Sleeps in a different house	Everyday
3	Rural	38	213	6	0	Female	5_14	Primary	None	Never smoker	1	Yes	Negative	Everyday, >=50% of the day	Sleeps in a different house	Parent/Sibling	2020-02-21	2020-02-21	0	Yes	2	0	1	Sleeps in a different house	Everyday
3	Rural	39	214	32	0	Female	25_44	Primary	Agriculture	Never smoker	1	No	Negative	Everyday,<50% of the day	Sleeps in a different house	Parent/Sibling	2020-02-20	2020-02-20	0	Yes	6	0	1	Sleeps in a different house	Everyday
3	Rural	39	215	25	1	Male	25_44	Post-primary	None	Never smoker	1	No	Negative	Everyday, >=50% of the day	Sleeps in different bed but same room	Parent/Sibling	2020-02-20	2020-02-20	0	Yes	6	0	1	Sleeps in same room	Everyday
3	Rural	39	216	20	0	Male	15_24	Primary	Agriculture	Never smoker	1	No	Negative	Everyday, >=50% of the day	Sleeps in a different house	Parent/Sibling	2020-02-20	2020-02-20	0	Yes	6	1	1	Sleeps in a different house	Everyday
3	Rural	39	217	14	0	Female	5_14	Primary	None	Never smoker	1	Yes	Negative	Everyday, >=50% of the day	Sleeps in a different house	Parent/Sibling	2020-02-20	2020-02-20	0	Yes	6	0	1	Sleeps in a different house	Everyday
3	Rural	39	218	10	0	Male	5_14	Primary	None	Never smoker	1	No	Negative	Everyday, >=50% of the day	Sleeps in a different house	Parent/Sibling	2020-02-20	2020-02-20	0	Yes	6	0	1	Sleeps in a different house	Everyday
3	Rural	39	219	86	1	Male	45+	Primary	Agriculture	Never smoker	1	No	Negative	Everyday, >=50% of the day	Sleeps in a different house	Parent/Sibling	2020-02-20	2020-02-20	0	Yes	6	0	1	Sleeps in a different house	Everyday
3	Rural	40	220	36	0	Male	25_44	Post-primary	Agriculture	Never smoker	1	No	Negative	Everyday, >=50% of the day	Sleeps in a different house	Spouse	2020-02-21	2020-02-21	0	No	6	0	1	Sleeps in a different house	Everyday
3	Rural	40	221	8	0	Male	5_14	Primary	None	Never smoker	1	No	Negative	Everyday, >=50% of the day	Sleeps in a different house	Parent/Sibling	2020-02-21	2020-02-21	0	Yes	6	0	1	Sleeps in a different house	Everyday
3	Rural	40	222	6	0	Male	5_14	Primary	None	Never smoker	1	No	Negative	Everyday, >=50% of the day	Sleeps in a different room, same house	Parent/Sibling	2020-02-21	2020-02-21	0	Yes	6	0	1	Sleeps in a different room, same house	Everyday
3	Rural	40	223	10	0	Male	5_14	Primary	None	Never smoker	1	No	Negative	Everyday, >=50% of the day	Sleeps in a different house	Parent/Sibling	2020-02-21	2020-02-21	0	Yes	6	0	1	Sleeps in a different house	Everyday
3	Rural	40	224	16	0	Male	15_24	Post-primary	None	Never smoker	1	No	Negative	Everyday, >=50% of the day	Sleeps in a different house	Parent/Sibling	2020-02-21	2020-02-21	0	Yes	6	1	1	Sleeps in a different house	Everyday
3	Rural	40	225	13	0	Male	5_14	Primary	None	Never smoker	1	No	Negative	Everyday, >=50% of the day	Sleeps in a different house	Parent/Sibling	2020-02-21	2020-02-21	0	Yes	6	0	1	Sleeps in a different house	Everyday
3	Rural	41	226	75	1	Female	45+	Primary	Agriculture	Never smoker	1	Yes	Negative	Everyday, >=50% of the day	Sleeps in a different house	Spouse	2020-02-21	2020-02-21	0	Yes	1	1	1	Sleeps in a different house	Everyday
3	Rural	42	227	43	1	Male	25_44	Post-primary	Agriculture	Never smoker	1	Yes	Negative	Everyday, >=50% of the day	Sleeps in different bed but same room	Parent/Sibling	2020-02-20	2020-02-20	0	Yes	3	0	1	Sleeps in same room	Everyday
3	Rural	42	228	16	0	Female	15_24	Post-primary	None	Never smoker	1	Yes	Negative	Everyday, >=50% of the day	Sleeps in a different house	Parent/Sibling	2020-02-20	2020-02-20	0	Yes	3	1	1	Sleeps in a different house	Everyday
3	Rural	42	229	10	0	Male	5_14	Primary	None	Never smoker	1	Yes	Negative	Everyday, >=50% of the day	Sleeps in a different house	Spouse	2020-02-20	2020-02-20	0	Yes	3	0	1	Sleeps in a different house	Everyday
3	Rural	43	230	30	0	Female	25_44	Primary	Agriculture	Never smoker	1	No	Negative	Everyday,<50% of the day	Sleeps in a different house	Parent/Sibling	2020-02-28	2020-02-28	0	Yes	2	0	1	Sleeps in a different house	Everyday
3	Rural	43	231	62	1	Female	45+	Primary	Agriculture	Never smoker	1	Yes	Negative	Everyday, >=50% of the day	Sleeps in a different house	Parent/Sibling	2020-02-28	2020-02-28	0	Yes	2	1	1	Sleeps in a different house	Everyday
3	Rural	44	232	33	1	Male	25_44	Post-primary	Casual labourer	Never smoker	1	Yes	Negative	Everyday, >=50% of the day	Sleeps in a different house	Parent/Sibling	2020-02-29	2020-02-29	0	Yes	4	0	1	Sleeps in a different house	Everyday
3	Rural	44	233	19	0	Female	15_24	Primary	Agriculture	Never smoker	1	No	Negative	Everyday, >=50% of the day	Sleeps in a different house	Parent/Sibling	2020-02-29	2020-02-29	0	Yes	4	0	1	Sleeps in a different house	Everyday
3	Rural	44	234	21	0	Female	15_24	Primary	Agriculture	Never smoker	1	No	Negative	Everyday, >=50% of the day	Sleeps in a different house	Parent/Sibling	2020-02-29	2020-02-29	0	Yes	4	1	1	Sleeps in a different house	Everyday
3	Rural	44	235	12	1	Male	5_14	Primary	None	Never smoker	1	No	Negative	Everyday, >=50% of the day	Sleeps in a different house	Parent/Sibling	2020-02-29	2020-02-29	0	Yes	4	0	1	Sleeps in a different house	Everyday
3	Rural	45	236	33	0	Male	25_44	Primary	Agriculture	Never smoker	1	Yes	Negative	Not every day	Sleeps in a different house	Parent/Sibling	2020-02-20	2020-02-20	0	Yes	6	0	1	Sleeps in a different house	Not every day
3	Rural	45	237	42	0	Female	25_44	Primary	Agriculture	Never smoker	1	Yes	Negative	Everyday, >=50% of the day	Sleeps in the same bed	Spouse	2020-02-20	2020-02-20	0	Yes	6	0	1	Sleeps in same room	Everyday
3	Rural	45	238	22	0	Female	15_24	Post-primary	Agriculture	Never smoker	1	Yes	Negative	Not every day	Sleeps in a different house	Parent/Sibling	2020-02-20	2020-02-20	0	Yes	6	0	1	Sleeps in a different house	Not every day
3	Rural	45	239	5	0	Male	5_14	Primary	None	Never smoker	1	No	Negative	Everyday, >=50% of the day	Sleeps in a different house	Parent/Sibling	2020-02-20	2020-02-20	0	Yes	6	0	1	Sleeps in a different house	Everyday
3	Rural	45	240	6	0	Male	5_14	Primary	None	Never smoker	1	Yes	Negative	Everyday, >=50% of the day	Sleeps in a different house	Parent/Sibling	2020-02-20	2020-02-20	0	Yes	6	1	1	Sleeps in a different house	Everyday
3	Rural	45	241	10	0	Male	5_14	Primary	None	Never smoker	1	No	Negative	Everyday, >=50% of the day	Sleeps in a different house	Parent/Sibling	2020-02-20	2020-02-20	0	Yes	6	0	1	Sleeps in a different house	Everyday
3	Rural	46	242	12	0	Male	5_14	Primary	None	Never smoker	1	No	Negative	Everyday, >=50% of the day	Sleeps in a different house	Parent/Sibling	2020-02-28	2020-02-28	0	Yes	3	0	1	Sleeps in a different house	Everyday
3	Rural	46	243	10	0	Male	5_14	Primary	None	Never smoker	1	No	Negative	Everyday, >=50% of the day	Sleeps in a different house	Parent/Sibling	2020-02-28	2020-02-28	0	Yes	3	1	1	Sleeps in a different house	Everyday
3	Rural	46	244	7	0	Male	5_14	Primary	None	Never smoker	1	No	Negative	Everyday, >=50% of the day	Sleeps in a different house	Parent/Sibling	2020-02-28	2020-02-28	0	Yes	3	0	1	Sleeps in a different house	Everyday
3	Rural	47	245	32	0	Female	25_44	Post-primary	Agriculture	Never smoker	1	No	Negative	Everyday, >=50% of the day	Sleeps in a different house	Parent/Sibling	2020-02-21	2020-02-21	0	Yes	3	1	1	Sleeps in a different house	Everyday
3	Rural	47	246	12	0	Female	5_14	Primary	None	Never smoker	1	No	Negative	Everyday,<50% of the day	Sleeps in a different house	Parent/Sibling	2020-02-21	2020-02-21	0	Yes	3	0	1	Sleeps in a different house	Everyday
3	Rural	47	247	7	0	Male	5_14	Primary	None	Never smoker	1	No	Negative	Everyday,<50% of the day	Sleeps in a different house	Parent/Sibling	2020-02-21	2020-02-21	0	Yes	3	0	1	Sleeps in a different house	Everyday
3	Rural	48	248	36	0	Male	25_44	None	Agriculture	Never smoker	1	Yes	Positive	Everyday,<50% of the day	Sleeps in a different house	Parent/Sibling	2020-02-28	2020-02-28	0	Yes	15	0	1	Sleeps in a different house	Everyday
3	Rural	48	249	56	1	Female	45+	Primary	Agriculture	Never smoker	1	No	Negative	Everyday, >=50% of the day	Sleeps in different bed but same room	Parent/Sibling	2020-02-28	2020-02-28	0	Yes	15	0	1	Sleeps in same room	Everyday
3	Rural	48	250	45	0	Female	45+	None	Agriculture	Never smoker	1	No	Negative	Everyday, >=50% of the day	Sleeps in a different house	Others	2020-02-28	2020-02-28	0	Yes	15	0	1	Sleeps in a different house	Everyday
3	Rural	48	251	70	1	Female	45+	None	Agriculture	Never smoker	1	No	Negative	Everyday, >=50% of the day	Sleeps in a different house	Parent/Sibling	2020-02-28	2020-02-28	0	Yes	15	0	1	Sleeps in a different house	Everyday
3	Rural	48	252	40	0	Female	25_44	Primary	Agriculture	Never smoker	1	No	Negative	Everyday, >=50% of the day	Sleeps in a different house	Parent/Sibling	2020-02-28	2020-02-28	0	Yes	15	0	1	Sleeps in a different house	Everyday
3	Rural	48	253	7	0	Female	5_14	Primary	None	Never smoker	1	No	Negative	Everyday, >=50% of the day	Sleeps in different bed but same room	Parent/Sibling	2020-02-28	2020-02-28	0	Yes	15	0	1	Sleeps in same room	Everyday
3	Rural	48	254	10	0	Male	5_14	Primary	None	Never smoker	1	No	Negative	Everyday, >=50% of the day	Sleeps in a different house	Parent/Sibling	2020-02-28	2020-02-28	0	Yes	15	0	1	Sleeps in a different house	Everyday
3	Rural	48	255	16	0	Female	15_24	Primary	None	Never smoker	1	No	Negative	Everyday, >=50% of the day	Sleeps in a different house	Parent/Sibling	2020-02-28	2020-02-28	0	Yes	15	0	1	Sleeps in a different house	Everyday
3	Rural	48	256	15	0	Female	15_24	None	None	Never smoker	1	No	Negative	Everyday, >=50% of the day	Sleeps in a different house	Parent/Sibling	2020-02-28	2020-02-28	0	Yes	15	0	1	Sleeps in a different house	Everyday
3	Rural	48	257	27	1	Male	25_44	Primary	Agriculture	Never smoker	1	No	Negative	Everyday,<50% of the day	Sleeps in a different house	Parent/Sibling	2020-02-28	2020-02-28	0	Yes	15	0	1	Sleeps in a different house	Everyday
3	Rural	48	258	17	0	Female	15_24	Primary	Agriculture	Never smoker	1	No	Negative	Everyday,<50% of the day	Sleeps in a different house	Parent/Sibling	2020-02-28	2020-02-28	0	Yes	15	0	1	Sleeps in a different house	Everyday
3	Rural	48	259	75	1	Female	45+	None	Agriculture	Never smoker	1	No	Negative	Everyday,<50% of the day	Sleeps in a different house	Parent/Sibling	2020-02-28	2020-02-28	0	Yes	15	1	1	Sleeps in a different house	Everyday
3	Rural	48	260	8	0	Female	5_14	Primary	None	Never smoker	1	Yes	Negative	Everyday, >=50% of the day	Sleeps in the same bed	Parent/Sibling	2020-02-28	2020-02-28	0	Yes	15	0	1	Sleeps in same room	Everyday
3	Rural	48	261	27	1	Female	25_44	Primary	Agriculture	Never smoker	1	No	Negative	Everyday,<50% of the day	Sleeps in a different house	Parent/Sibling	2020-02-28	2020-02-28	0	Yes	15	0	1	Sleeps in a different house	Everyday
3	Rural	48	262	6	0	Female	5_14	Primary	None	Never smoker	1	Yes	Negative	Everyday, >=50% of the day	Sleeps in a different house	Parent/Sibling	2020-02-28	2020-02-28	0	Yes	15	0	1	Sleeps in a different house	Everyday
3	Rural	49	263	27	1	Male	25_44	Post-primary	Agriculture	Never smoker	1	Yes	Negative	Everyday, >=50% of the day	Sleeps in a different house	Parent/Sibling	2020-02-29	2020-02-29	0	Yes	10	0	1	Sleeps in a different house	Everyday
3	Rural	49	264	27	0	Male	25_44	Post-primary	Formal employment	Never smoker	1	Yes	Negative	Everyday, >=50% of the day	Sleeps in a different house	Parent/Sibling	2020-02-29	2020-02-29	0	Yes	10	0	1	Sleeps in a different house	Everyday
3	Rural	49	265	20	0	Male	15_24	Post-primary	None	Never smoker	1	Yes	Negative	Everyday, >=50% of the day	Sleeps in a different house	Parent/Sibling	2020-02-29	2020-02-29	0	Yes	10	0	1	Sleeps in a different house	Everyday
3	Rural	49	266	10	0	Male	5_14	Primary	None	Never smoker	1	Yes	Negative	Everyday, >=50% of the day	Sleeps in a different house	Parent/Sibling	2020-02-29	2020-02-29	0	Yes	10	0	1	Sleeps in a different house	Everyday
3	Rural	49	267	15	0	Male	15_24	Primary	None	Never smoker	1	No	Negative	Everyday, >=50% of the day	Sleeps in a different house	Parent/Sibling	2020-02-29	2020-02-29	0	Yes	10	1	1	Sleeps in a different house	Everyday
3	Rural	49	268	80	0	Female	45+	None	Agriculture	Ex-smoker	0	Yes	Negative	Everyday, >=50% of the day	Sleeps in a different house	Others	2020-02-29	2020-02-29	0	Yes	10	0	1	Sleeps in a different house	Everyday
3	Rural	49	269	49	0	Female	45+	Primary	Agriculture	Never smoker	1	No	Negative	Everyday, >=50% of the day	Sleeps in a different house	Parent/Sibling	2020-02-29	2020-02-29	0	Yes	10	0	1	Sleeps in a different house	Everyday
3	Rural	49	270	19	0	Female	15_24	Primary	Agriculture	Never smoker	1	Yes	Negative	Everyday, >=50% of the day	Sleeps in a different house	Parent/Sibling	2020-02-29	2020-02-29	0	Yes	10	0	1	Sleeps in a different house	Everyday
3	Rural	49	271	11	0	Male	5_14	Primary	None	Never smoker	1	No	Negative	Everyday, >=50% of the day	Sleeps in a different house	Parent/Sibling	2020-02-29	2020-02-29	0	Yes	10	0	1	Sleeps in a different house	Everyday
3	Rural	49	272	32	0	Male	25_44	Post-primary	Agriculture	Never smoker	1	Yes	Negative	Everyday, >=50% of the day	Sleeps in a different house	Parent/Sibling	2020-02-29	2020-02-29	0	Yes	10	0	1	Sleeps in a different house	Everyday
3	Rural	50	273	26	1	Female	25_44	Post-primary	Agriculture	Never smoker	1	No	Negative	Everyday, >=50% of the day	Sleeps in different bed but same room	Spouse	2020-02-20	2020-02-20	0	Yes	5	0	1	Sleeps in same room	Everyday
3	Rural	50	274	15	1	Male	15_24	Primary	None	Never smoker	1	No	Negative	Everyday, >=50% of the day	Sleeps in a different house	Parent/Sibling	2020-02-20	2020-02-20	0	Yes	5	0	1	Sleeps in a different house	Everyday
3	Rural	50	275	13	1	Male	5_14	Primary	None	Never smoker	1	No	Negative	Everyday, >=50% of the day	Sleeps in a different house	Parent/Sibling	2020-02-20	2020-02-20	0	Yes	5	1	1	Sleeps in a different house	Everyday
3	Rural	50	276	8	1	Female	5_14	Primary	None	Never smoker	1	No	Negative	Everyday, >=50% of the day	Sleeps in different bed but same room	Parent/Sibling	2020-02-20	2020-02-20	0	Yes	5	0	1	Sleeps in same room	Everyday
3	Rural	50	277	6	1	Female	5_14	Primary	None	Never smoker	1	No	Negative	Everyday,<50% of the day	Sleeps in different bed but same room	Parent/Sibling	2020-02-20	2016-02-20	1461	Yes	5	0	1	Sleeps in same room	Everyday
3	Rural	51	278	38	0	Female	25_44	None	Agriculture	Never smoker	1	No	Negative	Everyday, >=50% of the day	Sleeps in the same bed	Spouse	2020-02-21	2020-02-21	0	Yes	5	0	1	Sleeps in same room	Everyday
3	Rural	51	279	17	0	Male	15_24	Primary	None	Never smoker	1	Yes	Negative	Everyday, >=50% of the day	Sleeps in a different house	Parent/Sibling	2020-02-21	2020-02-21	0	Yes	5	1	1	Sleeps in a different house	Everyday
3	Rural	51	280	5	0	Female	5_14	Primary	None	Never smoker	1	No	Negative	Everyday, >=50% of the day	Sleeps in a different house	Parent/Sibling	2020-02-21	2020-02-21	0	Yes	5	0	1	Sleeps in a different house	Everyday
3	Rural	51	281	12	0	Female	5_14	Primary	None	Never smoker	1	No	Negative	Everyday, >=50% of the day	Sleeps in a different house	Parent/Sibling	2020-02-21	2020-02-21	0	Yes	5	0	1	Sleeps in a different house	Everyday
3	Rural	51	282	10	0	Male	5_14	Primary	None	Never smoker	1	No	Negative	Everyday, >=50% of the day	Sleeps in a different house	Parent/Sibling	2020-02-21	2020-02-21	0	Yes	5	0	1	Sleeps in a different house	Everyday
4	Rural	53	283	47	1	Male	45+	Post-primary	Formal employment	Ex-smoker	0	No	Negative	Everyday,<50% of the day	Sleeps in a different house	Others	2020-02-29	2020-02-29	0	Yes	4	0	1	Sleeps in a different house	Everyday
4	Rural	53	284	33	0	Female	25_44	Primary	Business	Never smoker	1	No	Negative	Everyday,<50% of the day	Sleeps in a different house	Others	2020-02-29	2020-02-29	0	No	4	0	1	Sleeps in a different house	Everyday
4	Rural	53	285	6	0	Female	5_14	Primary	None	Never smoker	1	No	Unknown	Everyday,<50% of the day	Sleeps in a different house	Others	2020-02-29	2020-02-29	0	Yes	4	1	1	Sleeps in a different house	Everyday
4	Rural	53	286	9	0	Male	5_14	Primary	None	Never smoker	1	No	Unknown	Everyday,<50% of the day	Sleeps in a different house	Others	2020-02-29	2020-02-29	0	Yes	4	0	1	Sleeps in a different house	Everyday
4	Rural	54	287	50	1	Male	45+	Primary	Business	Current smoker	0	No	Positive	Everyday,<50% of the day	Sleeps in a different house	Others	2020-02-29	2020-02-29	0	Yes	10	0	1	Sleeps in a different house	Everyday
4	Rural	54	288	39	1	Female	25_44	Primary	Business	Never smoker	1	Yes	Negative	Everyday,<50% of the day	Sleeps in the same bed	Spouse	2020-02-29	2020-02-29	0	Yes	10	0	1	Sleeps in same room	Everyday
4	Rural	54	289	70	0	Female	45+	Primary	Business	Never smoker	1	Yes	Unknown	Everyday, >=50% of the day	Sleeps in the same bed	Others	2020-02-29	2020-02-29	0	No	10	0	1	Sleeps in same room	Everyday
4	Rural	54	290	13	1	Male	5_14	Primary	None	Never smoker	1	Yes	Unknown	Everyday,<50% of the day	Sleeps in a different house	Others	2020-02-29	2020-02-29	0	Yes	10	0	1	Sleeps in a different house	Everyday
4	Rural	54	291	18	0	Female	15_24	Primary	None	Never smoker	1	Yes	Negative	Everyday,<50% of the day	Sleeps in a different house	Others	2020-02-29	2020-02-29	0	Yes	10	0	1	Sleeps in a different house	Everyday
4	Rural	54	292	16	0	Female	15_24	Primary	None	Never smoker	1	Yes	Negative	Everyday,<50% of the day	Sleeps in a different house	Others	2020-02-29	2020-02-29	0	Yes	10	0	1	Sleeps in a different house	Everyday
4	Rural	54	293	10	0	Female	5_14	Primary	None	Never smoker	1	Yes	Unknown	Everyday,<50% of the day	Sleeps in a different house	Others	2020-02-29	2020-02-29	0	Yes	10	0	1	Sleeps in a different house	Everyday
4	Rural	54	294	7	0	Female	5_14	Primary	None	Never smoker	1	Yes	Unknown	Everyday,<50% of the day	Sleeps in a different house	Others	2020-02-29	2020-02-29	0	Yes	10	1	1	Sleeps in a different house	Everyday
4	Rural	54	295	68	1	Female	45+	Primary	Business	Never smoker	1	Yes	Unknown	Everyday,<50% of the day	Sleeps in a different room, same house	Others	2020-02-29	2020-02-29	0	No	10	0	1	Sleeps in a different room, same house	Everyday
4	Rural	54	296	6	0	Female	5_14	Primary	None	Never smoker	1	Yes	Unknown	Everyday,<50% of the day	Sleeps in a different house	Others	2020-02-29	2020-02-29	0	Yes	10	0	1	Sleeps in a different house	Everyday
4	Rural	57	297	26	1	Female	25_44	Post-primary	Business	Never smoker	1	No	Negative	Everyday, >=50% of the day	Sleeps in the same bed	Spouse	2020-02-29	2020-02-29	0	Yes	13	0	1	Sleeps in same room	Everyday
4	Rural	57	298	16	0	Female	15_24	Primary	None	Never smoker	1	No	Negative	Everyday,<50% of the day	Sleeps in a different room, same house	Parent/Sibling	2020-02-29	2020-02-29	0	Yes	13	0	1	Sleeps in a different room, same house	Everyday
4	Rural	57	299	13	0	Female	5_14	Primary	None	Never smoker	1	No	Negative	Everyday,<50% of the day	Sleeps in a different room, same house	Parent/Sibling	2020-02-29	2020-02-29	0	Yes	13	0	1	Sleeps in a different room, same house	Everyday
4	Rural	57	300	30	0	Female	25_44	Primary	Business	Never smoker	1	No	Unknown	Everyday,<50% of the day	Sleeps in a different house	Others	2020-02-29	2020-02-29	0	Yes	13	0	1	Sleeps in a different house	Everyday
4	Rural	57	301	12	1	Male	5_14	Primary	None	Never smoker	1	No	Unknown	Everyday,<50% of the day	Sleeps in a different house	Parent/Sibling	2020-02-29	2020-02-29	0	Yes	13	0	1	Sleeps in a different house	Everyday
4	Rural	57	302	14	0	Male	5_14	Primary	None	Never smoker	1	No	Unknown	Everyday,<50% of the day	Sleeps in a different room, same house	Others	2020-02-29	2020-02-29	0	Yes	13	0	1	Sleeps in a different room, same house	Everyday
4	Rural	57	303	9	0	Male	5_14	Primary	None	Never smoker	1	Yes	Unknown	Everyday,<50% of the day	Sleeps in a different room, same house	Parent/Sibling	2020-02-29	2020-02-29	0	Yes	13	0	1	Sleeps in a different room, same house	Everyday
4	Rural	57	304	7	0	Female	5_14	Primary	None	Never smoker	1	No	Unknown	Everyday,<50% of the day	Sleeps in a different house	Others	2020-02-29	2020-02-29	0	Yes	13	0	1	Sleeps in a different house	Everyday
4	Rural	57	305	7	0	Male	5_14	Primary	None	Never smoker	1	No	Unknown	Everyday,<50% of the day	Sleeps in a different room, same house	Parent/Sibling	2020-02-29	2020-02-29	0	Yes	13	0	1	Sleeps in a different room, same house	Everyday
4	Rural	57	306	6	0	Female	5_14	Primary	None	Never smoker	1	No	Unknown	Everyday,<50% of the day	Sleeps in a different room, same house	Parent/Sibling	2020-02-29	2020-02-29	0	Yes	13	0	1	Sleeps in a different room, same house	Everyday
4	Rural	57	307	10	0	Male	5_14	Primary	None	Never smoker	1	No	Unknown	Everyday,<50% of the day	Sleeps in a different house	Others	2020-02-29	2020-02-29	0	Yes	13	0	1	Sleeps in a different house	Everyday
4	Rural	57	308	19	0	Female	15_24	Primary	Business	Never smoker	1	No	Negative	Everyday,<50% of the day	Sleeps in a different house	Others	2020-02-29	2020-02-29	0	Yes	13	1	1	Sleeps in a different house	Everyday
4	Rural	57	309	32	1	Male	25_44	Primary	Agriculture	Never smoker	1	No	Negative	Everyday,<50% of the day	Sleeps in a different house	Parent/Sibling	2020-02-29	2020-02-29	0	Yes	13	0	1	Sleeps in a different house	Everyday
4	Rural	58	310	11	1	Female	5_14	Primary	None	Never smoker	1	No	Unknown	Everyday,<50% of the day	Sleeps in a different house	Others	2020-02-29	2020-02-29	0	Yes	7	1	1	Sleeps in a different house	Everyday
4	Rural	58	311	9	0	Female	5_14	Primary	None	Never smoker	1	No	Unknown	Everyday,<50% of the day	Sleeps in a different house	Others	2020-02-29	2020-02-29	0	Yes	7	0	1	Sleeps in a different house	Everyday
4	Rural	58	312	7	1	Male	5_14	None	None	Never smoker	1	No	Unknown	Everyday,<50% of the day	Sleeps in a different house	Others	2020-02-29	2020-02-29	0	No	7	0	1	Sleeps in a different house	Everyday
4	Rural	58	313	12	0	Female	5_14	Primary	None	Never smoker	1	No	Unknown	Everyday,<50% of the day	Sleeps in different bed but same room	Others	2020-02-29	2020-02-29	0	Yes	7	0	1	Sleeps in same room	Everyday
4	Rural	58	314	5	0	Male	5_14	None	None	Never smoker	1	No	Unknown	Everyday,<50% of the day	Sleeps in a different house	Others	2020-02-29	2020-02-29	0	Yes	7	0	1	Sleeps in a different house	Everyday
4	Rural	58	315	9	0	Female	5_14	Primary	None	Never smoker	1	No	Unknown	Everyday,<50% of the day	Sleeps in a different house	Others	2020-02-29	2020-02-29	0	Yes	7	0	1	Sleeps in a different house	Everyday
4	Rural	58	316	10	0	Female	5_14	Primary	None	Never smoker	1	No	Unknown	Everyday,<50% of the day	Sleeps in a different house	Others	2020-02-29	2020-02-29	0	Yes	7	0	1	Sleeps in a different house	Everyday
4	Rural	52	317	77	0	Male	45+	Primary	None	Current smoker	0	Yes	Negative	Everyday,<50% of the day	Sleeps in a different room, same house	Parent/Sibling	2020-02-25	2020-02-25	0	No	19	0	1	Sleeps in a different room, same house	Everyday
4	Rural	52	318	63	0	Male	45+	Primary	Agriculture	Current smoker	0	Yes	Negative	Everyday,<50% of the day	Sleeps in a different house	Others	2020-02-25	2020-02-25	0	No	19	0	1	Sleeps in a different house	Everyday
4	Rural	52	319	23	0	Female	15_24	Primary	Business	Never smoker	1	Yes	Positive	Everyday,<50% of the day	Sleeps in a different house	Parent/Sibling	2020-02-25	2020-02-25	0	Yes	19	0	1	Sleeps in a different house	Everyday
4	Rural	52	320	44	0	Female	25_44	Primary	Business	Never smoker	1	Yes	Negative	Everyday,<50% of the day	Sleeps in a different house	Parent/Sibling	2020-02-25	2020-02-25	0	Yes	19	0	1	Sleeps in a different house	Everyday
4	Rural	52	321	5	0	Male	5_14	None	None	Never smoker	1	Yes	Negative	Not every day	Sleeps in a different house	Others	2020-02-25	2020-02-25	0	No	19	0	1	Sleeps in a different house	Not every day
4	Rural	52	322	10	0	Male	5_14	Primary	None	Never smoker	1	Yes	Negative	Everyday,<50% of the day	Sleeps in a different house	Others	2020-02-25	2020-02-25	0	Yes	19	0	1	Sleeps in a different house	Everyday
4	Rural	52	323	8	0	Male	5_14	Primary	None	Never smoker	1	Yes	Negative	Everyday,<50% of the day	Sleeps in a different house	Parent/Sibling	2020-02-25	2020-02-25	0	Yes	19	0	1	Sleeps in a different house	Everyday
4	Rural	52	324	11	0	Male	5_14	Primary	None	Never smoker	1	Yes	Negative	Everyday,<50% of the day	Sleeps in a different house	Others	2020-02-25	2020-02-25	0	Yes	19	0	1	Sleeps in a different house	Everyday
4	Rural	52	325	9	0	Male	5_14	Primary	None	Never smoker	1	Yes	Negative	Everyday,<50% of the day	Sleeps in a different house	Others	2020-02-25	2020-02-25	0	Yes	19	0	1	Sleeps in a different house	Everyday
4	Rural	52	326	9	0	Male	5_14	Primary	None	Never smoker	1	Yes	Positive	Everyday,<50% of the day	Sleeps in a different house	Others	2020-02-25	2020-02-25	0	Yes	19	0	1	Sleeps in a different house	Everyday
4	Rural	52	327	8	0	Male	5_14	Primary	None	Never smoker	1	Yes	Negative	Everyday,<50% of the day	Sleeps in a different house	Others	2020-02-25	2020-02-25	0	Yes	19	0	1	Sleeps in a different house	Everyday
4	Rural	52	328	7	0	Male	5_14	Primary	None	Never smoker	1	Yes	Negative	Everyday,<50% of the day	Sleeps in a different house	Others	2020-02-25	2020-02-25	0	Yes	19	0	1	Sleeps in a different house	Everyday
4	Rural	52	329	6	0	Male	5_14	None	None	Never smoker	1	Yes	Negative	Everyday,<50% of the day	Sleeps in a different house	Others	2020-02-25	2020-02-25	0	Yes	19	0	1	Sleeps in a different house	Everyday
4	Rural	52	330	10	1	Female	5_14	Primary	None	Never smoker	1	Yes	Negative	Everyday,<50% of the day	Sleeps in a different house	Others	2020-02-25	2020-02-25	0	Yes	19	0	1	Sleeps in a different house	Everyday
4	Rural	52	331	11	0	Female	5_14	Primary	None	Never smoker	1	Yes	Negative	Everyday, >=50% of the day	Sleeps in the same bed	Parent/Sibling	2020-02-25	2020-02-25	0	Yes	19	0	1	Sleeps in same room	Everyday
4	Rural	52	332	58	0	Female	45+	None	Agriculture	Current smoker	0	Yes	Negative	Everyday,<50% of the day	Sleeps in a different house	Others	2020-02-25	2020-02-25	0	Yes	19	0	1	Sleeps in a different house	Everyday
4	Rural	52	333	19	1	Female	15_24	Primary	Business	Never smoker	1	Yes	Negative	Everyday,<50% of the day	Sleeps in a different house	Others	2020-02-25	2020-02-25	0	Yes	19	0	1	Sleeps in a different house	Everyday
4	Rural	52	334	65	0	Female	45+	None	Business	Never smoker	1	Yes	Negative	Everyday,<50% of the day	Sleeps in a different house	Parent/Sibling	2020-02-25	2020-02-25	0	Yes	19	0	1	Sleeps in a different house	Everyday
4	Rural	52	335	8	0	Female	5_14	Primary	None	Never smoker	1	Yes	Negative	Everyday, >=50% of the day	Sleeps in the same bed	Parent/Sibling	2020-02-25	2020-02-25	0	Yes	19	1	1	Sleeps in same room	Everyday
4	Rural	55	336	43	1	Male	25_44	Primary	Business	Current smoker	0	Yes	Negative	Everyday, >=50% of the day	Sleeps in different bed but same room	Parent/Sibling	2020-02-25	2020-02-25	0	Yes	5	1	1	Sleeps in same room	Everyday
4	Rural	55	337	74	1	Female	45+	None	None	Current smoker	0	Yes	Negative	Everyday,<50% of the day	Sleeps in a different room, same house	Parent/Sibling	2020-02-25	2020-02-25	0	No	5	0	1	Sleeps in a different room, same house	Everyday
4	Rural	55	338	20	1	Male	15_24	Primary	None	Never smoker	1	Yes	Negative	Everyday, >=50% of the day	Sleeps in different bed but same room	Parent/Sibling	2020-02-25	2020-02-25	0	Yes	5	0	1	Sleeps in same room	Everyday
4	Rural	55	339	24	0	Female	15_24	Primary	Business	Never smoker	1	Yes	Negative	Everyday,<50% of the day	Sleeps in a different house	Others	2020-02-25	2020-02-25	0	Yes	5	0	1	Sleeps in a different house	Everyday
4	Rural	55	340	15	0	Male	15_24	Primary	None	Current smoker	0	Yes	Negative	Everyday,<50% of the day	Sleeps in a different room, same house	Others	2020-02-25	2020-02-25	0	Yes	5	0	1	Sleeps in a different room, same house	Everyday
4	Rural	56	341	33	1	Female	25_44	Primary	Business	Never smoker	1	Yes	Negative	Everyday,<50% of the day	Sleeps in a different house	Others	2020-02-26	2020-02-26	0	Yes	6	0	1	Sleeps in a different house	Everyday
4	Rural	56	342	9	0	Female	5_14	None	None	Never smoker	1	Yes	Unknown	Everyday,<50% of the day	Sleeps in a different house	Parent/Sibling	2020-02-26	2020-02-26	0	Yes	6	0	1	Sleeps in a different house	Everyday
4	Rural	56	343	50	0	Male	45+	Post-primary	Business	Current smoker	0	No	Negative	Everyday,<50% of the day	Sleeps in a different house	Others	2020-02-26	2020-02-26	0	Yes	6	0	1	Sleeps in a different house	Everyday
4	Rural	56	344	6	0	Female	5_14	Primary	None	Never smoker	1	Yes	Unknown	Everyday,<50% of the day	Sleeps in a different house	Others	2020-02-26	2020-02-26	0	Yes	6	0	1	Sleeps in a different house	Everyday
4	Rural	56	345	8	0	Male	5_14	Primary	None	Never smoker	1	Yes	Unknown	Everyday,<50% of the day	Sleeps in a different house	Others	2020-02-26	2020-02-26	0	Yes	6	0	1	Sleeps in a different house	Everyday
4	Rural	56	346	74	1	Female	45+	Primary	Business	Never smoker	1	Yes	Unknown	Everyday,<50% of the day	Sleeps in a different house	Parent/Sibling	2020-02-26	2020-02-26	0	Yes	6	1	1	Sleeps in a different house	Everyday
4	Rural	59	347	43	1	Male	25_44	Primary	Business	Never smoker	1	No	Negative	Everyday,<50% of the day	Sleeps in a different house	Parent/Sibling	2020-02-26	2020-02-26	0	No	6	0	1	Sleeps in a different house	Everyday
4	Rural	59	348	39	0	Female	25_44	Primary	Business	Never smoker	1	No	Negative	Everyday,<50% of the day	Sleeps in a different room, same house	Parent/Sibling	2020-02-26	2020-02-26	0	No	6	0	1	Sleeps in a different room, same house	Everyday
4	Rural	59	349	24	0	Male	15_24	Primary	Business	Never smoker	1	No	Negative	Everyday,<50% of the day	Sleeps in a different house	Parent/Sibling	2020-02-26	2020-02-26	0	Yes	6	1	1	Sleeps in a different house	Everyday
4	Rural	59	350	16	0	Male	15_24	Primary	None	Never smoker	1	No	Negative	Everyday,<50% of the day	Sleeps in a different house	Parent/Sibling	2020-02-26	2020-02-26	0	Yes	6	0	1	Sleeps in a different house	Everyday
4	Rural	59	351	33	1	Female	25_44	Primary	Business	Never smoker	1	No	Positive	Everyday,<50% of the day	Sleeps in a different house	Others	2020-02-26	2020-02-26	0	Yes	6	0	1	Sleeps in a different house	Everyday
4	Rural	59	352	18	0	Female	15_24	Primary	Business	Never smoker	1	No	Negative	Everyday,<50% of the day	Sleeps in a different house	Parent/Sibling	2020-02-26	2020-02-26	0	Yes	6	0	1	Sleeps in a different house	Everyday
